# Supplementary material for: The effect of thyme herb in diets for fattening pigs on their growth performance and health
Source: PLoS One. 2023 Oct 5;18(10):e0291054. doi: 10.1371/journal.pone.0291054 (PMC10553308; doi:10.1371/journal.pone.0291054)
Supplement: S1 File — (XLS) [file pone.0291054.s001.xls]

## Sheet: II stat
			WBC	GR[%]	MI[%]	LY[%]		RBC	HGB	HCT	MCV	MCH	MCHC	RDWc	PLT	PCT	MPV	PDWc		IgG; mg ml-1	IgA; µg ml-1	IgM; µg ml-1	Lizozym, mg ml-1	IL6, pg ml-1
S/L	S/L		18.2299	49.4921	3.03831	47.4796	100.01	6.8901	126.433	36.7537	51.9453	18.0338	338.135	20.8761	240.125	0.166617	6.76269	37.6358		18.76	576.8	259.9	2.22	5.6
S/L	S/L		18.414	60.093	3.069	36.838	100	6.9597	127.71	37.125	52.47	18.216	341.55	21.087	242.55	0.1683	6.831	38.016		20.306	533.33	211	2.4558	4.342
S/L	S/L		14.058	41.283	1.98	56.737	100	6.2568	113.85	32.472	51.48	17.919	345.51	22.77	262.35	0.1485	7.029	39.204		18.854	520.87	273.61	1.9252	6.5198
S/L	S/L		18.018	53.46	0.891	45.649	100	6.9597	117.81	37.323	53.46	18.81	350.46	19.899	256.41	0.2178	6.732	36.531		17.2889	601.29	274.801	1.8279	5.41416
S/L	S/L		15.642	54.944	5.346	39.71	100	6.776	119.87	37.165	53.46	17.82	331.65	19.602	233.64	0.1485	6.237	36.531		20.43	589.98	281.21	1.52	5.77
S/L	S/L		14.157	53.46	2.376	44.164	100	6.5143	119.79	39.7	53.46	18.414	341.55	20.592	313.83	0.2376	7.524	38.61		13.845	601.43	320.13	1.923	5.1709
T-1	T	T-1	13.9475	51.2027	1.83804	46.9792	100.02	6.7575	111.364	31.1386	49.7352	17.7317	383.826	22.2727	263.813	0.248676	7.13592	41.1937		20	598.87	320.9	2.3	4.946
T-1	T	T-1	17.8398	51.5822	2.48676	45.951	100.02	6.35746	118.932	34.3822	58.3848	20.3266	375.176	21.9484	209.753	0.151368	8.00088	41.5181		18.98	560.43	300.54	2.32	4
T-1	T	T-1	18.8129	55.4216	4.43292	40.1655	100.02	8.40092	140.556	41.41	52.9788	18.056	366.527	23.7864	245.432	0.151368	6.59532	39.8963		17.87	590.98	289.98	1.43	4.59
T-1	T	T-1	17.4073	55.3664	3.89232	40.7612	100.02	6.9413	124.338	36.4364	57.3036	19.3535	368.689	22.0565	237.864	0.16218	7.24404	41.9506		21.76	600.98	301.23	1.29	4.76
T-1	T	T-1	17.5154	47.637	3.7842	48.5988	100.02	6.96293	128.663	37.6258	58.3848	19.8941	368.689	21.1915	364.364	0.248676	7.5684	40.4369		17.141	535.35	343.53	2.2862	4.44
T-1	T	T-1	19.1372	49.3117	4.43292	46.2754	100.02	7.10348	123.257	35.8958	54.06	18.8129	371.933	23.0296	264.894	0.075684	7.13592	40.7612		22.363	633.33	241.86	1.6198	4.54
t-3	T	t-3	17.51	38.4266	0.618	60.9554	100	7.2615	127.72	36.977	52.53	18.128	376.98	23.175	236.9	0.103	6.283	37.183		20.517	611.87	297.09	2.8109	4
t-3	T	t-3	18.9896	41.9688	0.91773	57.1135	100	6.99776	123.384	37.8934	59.1426	20.292	350.777	20.1901	265.122	0.10197	7.34184	36.5053		24.98	600.98	331.98	2.98	5.33
t-3	T	t-3	18.9073	51.452	1.63152	46.9165	100	6.87278	121.344	36.6072	54.0441	17.9467	336.501	22.0255	285.516	0.183546	6.73002	38.4427		25.059	603.9	326.22	3.1099	5
t-3	T	t-3	16.6211	50.6362	3.77289	45.5909	100	6.59746	115.226	37.3639	53.0244	17.7428	339.56	21.4137	317.127	0.214137	6.83199	35.8934		26.4	587.76	331.98	3.02	5.09
t-3	T	t-3	18.5585	47.1795	2.24334	50.5771	100	6.73002	124.403	35.0974	55.0638	18.8645	351.797	19.9861	265.122	0.244728	7.74972	38.6466		23	666	301	2.66	5.1709
t-3	T	t-3	19.562	42.4786	2.85516	54.6662	100	7.09711	112.167	36.3442	47.9259	16.1113	341.599	22.9432	225.354	0.142758	6.42411	36.8112		20.43	596.91	298.39	1.7042	4.6

## Sheet: Arkusz2
	WBC	GR[%]	MI[%]	LY[%]		RBC	HGB	HCT	MCV	MCH	MCHC	RDWc	PLT	PCT	MPV	PDWc		IgG; mg ml-1	IgA; µg ml-1	IgM; µg ml-1	Lizozym, mg ml-1	IL6, pg ml-1
T-1	13.9475	51.2027	1.83804	46.9792	100.02	6.7575	111.364	31.1386	49.7352	17.7317	383.826	22.2727	263.813	0.248676	7.13592	41.1937		20	598.87	320.9	2.3	4.946
T-1	17.8398	51.5822	2.48676	45.951	100.02	6.35746	118.932	34.3822	58.3848	20.3266	375.176	21.9484	209.753	0.151368	8.00088	41.5181		18.98	560.43	300.54	2.32	4
T-1	18.8129	55.4216	4.43292	40.1655	100.02	8.40092	140.556	41.41	52.9788	18.056	366.527	23.7864	245.432	0.151368	6.59532	39.8963		17.87	590.98	289.98	1.43	4.59
T-1	17.4073	55.3664	3.89232	40.7612	100.02	6.9413	124.338	36.4364	57.3036	19.3535	368.689	22.0565	237.864	0.16218	7.24404	41.9506		21.76	600.98	301.23	1.29	4.76
T-1	17.5154	47.637	3.7842	48.5988	100.02	6.96293	128.663	37.6258	58.3848	19.8941	368.689	21.1915	364.364	0.248676	7.5684	40.4369		17.141	535.35	343.53	2.2862	4.44
T-1	19.1372	49.3117	4.43292	46.2754	100.02	7.10348	123.257	35.8958	54.06	18.8129	371.933	23.0296	264.894	0.075684	7.13592	40.7612		22.363	633.33	241.86	1.6198	4.54
t-3	17.51	38.4266	0.618	60.9554	100	7.2615	127.72	36.977	52.53	18.128	376.98	23.175	236.9	0.103	6.283	37.183		20.517	611.87	297.09	2.8109	4
t-3	18.9896	41.9688	0.91773	57.1135	100	6.99776	123.384	37.8934	59.1426	20.292	350.777	20.1901	265.122	0.10197	7.34184	36.5053		24.98	600.98	331.98	2.98	5.33
t-3	18.9073	51.452	1.63152	46.9165	100	6.87278	121.344	36.6072	54.0441	17.9467	336.501	22.0255	285.516	0.183546	6.73002	38.4427		25.059	603.9	326.22	3.1099	5
t-3	16.6211	50.6362	3.77289	45.5909	100	6.59746	115.226	37.3639	53.0244	17.7428	339.56	21.4137	317.127	0.214137	6.83199	35.8934		26.4	587.76	331.98	3.02	5.09
t-3	18.5585	47.1795	2.24334	50.5771	100	6.73002	124.403	35.0974	55.0638	18.8645	351.797	19.9861	265.122	0.244728	7.74972	38.6466		23	666	301	2.66	5.1709
t-3	19.562	42.4786	2.85516	54.6662	100	7.09711	112.167	36.3442	47.9259	16.1113	341.599	22.9432	225.354	0.142758	6.42411	36.8112		20.43	596.91	298.39	1.7042	4.6

## Sheet: III stat
	WBC	GR[%]	MI[%]	LY[%]		RBC	HGB	HCT	MCV	MCH	MCHC	RDWc	PLT	PCT	MPV	PDWc			IgG; mg ml-1	IgA; µg ml-1	IgM; µg ml-1	Lizozym, mg ml-1	IL6, pg ml-1
S/L	18.0873	49.3215	2.4651	48.2174	100.004	5.90638	120.297	33.1309	41.4137	16.0725	385.542	21.3971	296.798	0.207068	7.00088	38.4556			13.998	581.334	263.48	2.1099	5.22
S/L	19.1292	56.2238	1.28185	42.4983	100.004	5.28517	125.227	34.5114	47.3299	17.0585	358.919	22.3831	175.515	0.108464	6.21205	37.1737			12.463	587.78	229.97	2.1099	5.53
S/L	18.6362	54.3503	2.85952	42.7941	100.004	6.24163	117.339	33.3282	52.2601	18.5376	346.1	21.5943	238.622	0.187348	7.88832	40.329			15.426	578.87	313.04	2.29	4
S/L	18.2976	49.7736	1.57766	48.6528	100.004	6.78396	137.06	35.9905	52.2601	19.918	375.681	20.8054	258.342	0.167627	6.31066	33.7226			11	587.76	259	1.2862	4.76
S/L	13.4101	57.7029	1.57766	40.7235	100.004	6.57689	120.297	36.3282	50.288	18.0445	354.974	22.1859	211.999	0.157766	7.3953	38.9486			15.23	591.87	254.98	1.32	4.946
S/L	16.1711	50.2666	1.18325	48.5542	100.004	6.41912	121.283	34.117	52.2601	18.6362	350.044	20.3124	293.84	0.187348	6.40926	35.3002			11	550.98	259	1.43	4
T-1	21.7325	47.1517	2.4255	50.4428	100.02	6.8115	118.364	32.5987	40.7484	15.8143	379.348	21.0533	292.03	0.203742	6.88842	37.8378			16.44	589.98	325.22	2.32	5
T-1	18.8219	53.9431	1.26126	44.8156	100.02	5.20027	123.215	33.957	46.5696	16.7845	353.153	22.0235	172.696	0.106722	6.11226	36.5765			15.87	609.87	325.22	1.55	5.21
T-1	18.3368	52.0997	2.81358	45.1067	100.02	6.14137	115.454	32.7928	51.4206	18.2398	340.54	21.2474	234.788	0.184338	7.7616	39.6812			17	599.87	301.23	2.28	4.76
T-1	18.0679	57.4358	1.55232	41.0318	100.02	6.67498	134.858	35.4123	51.4206	19.598	369.646	20.4712	254.192	0.164934	6.20928	33.1808			19.4	611.98	243.53	1.87	4.5
T-1	20.1947	55.3984	1.55232	43.0693	100.02	6.47123	118.364	36.7928	49.4802	17.7547	349.272	21.8295	208.593	0.155232	7.2765	38.3229			16.517	610	300.54	1.99	4
T-1	15.9113	57.9209	1.16424	40.9348	100.02	6.316	119.335	33.5689	51.4206	18.3368	344.421	19.9861	289.12	0.184338	6.3063	34.7332			14.98	602.02	289.98	2	4.946
t-3	20.504	46.858	0.816	52.326	100	6.8752	121.38	34.578	55.08	21.114	393.72	21.42	197.88	0.1734	7.038	39.78			21.059	613.9	327.44	3.22	4.59
t-3	18.462	41.758	1.632	56.61	100	6.814	140.76	34.17	55.08	21.216	394.74	21.216	211.14	0.1734	8.262	44.064			20.059	603.9	385.22	3.3185	4.59
t-3	20.196	48.49	3.366	48.144	100	7.0584	127.5	36.966	48.96	18.36	381.48	22.848	244.8	0.1224	6.018	35.394			20.76	630.98	320.9	3	5.09
t-3	20.236	61.342	1.734	36.924	100	7.5786	137.7	37.638	55.08	21.216	394.74	20.502	400.86	0.2652	6.834	36.21			17.141	635.35	290.98	3.02	5.1709
t-3	18.564	47.432	1.326	51.242	100	6.324	123.42	36.252	54.06	19.89	376.38	22.848	264.18	0.1326	5.712	34.884			18.98	610.43	356.09	2.8109	5.33
t-3	20.664	43.186	1.734	55.08	100	7.5276	145.86	36.924	54.06	19.788	372.3	21.012	321.3	0.2142	6.936	38.454			17.87	630.98	290.98	2.98	5

## Sheet: II vs III
	WBC	LYM	MID	GRA	GR[%]	MI[%]	LY[%]		RBC	HGB	HCT	MCV	MCH	MCHC	RDWc	PLT	PCT	MPV	PDWc	IgG; mg ml-1	IgA; µg ml-1	IgM; µg ml-1	Lizozym, mg ml-1	IL6, pg ml-1
Grower	18.2299	11.0751	0.568458	6.59607	49.4921	3.03831	47.4796	100.01	6.8901	126.433	36.7537	51.9453	18.0338	338.135	20.8761	240.125	0.166617	6.76269	37.6358	18.76	576.8	259.9	2.22	5.6
Grower	18.414	11.187	0.5742	6.6627	60.093	3.069	36.838	100	6.9597	127.71	37.125	52.47	18.216	341.55	21.087	242.55	0.1683	6.831	38.016	20.306	533.33	211	2.4558	4.342
Grower	14.058	5.8707	0.2772	7.9101	41.283	1.98	56.737	100	6.2568	113.85	32.472	51.48	17.919	345.51	22.77	262.35	0.1485	7.029	39.204	18.854	520.87	273.61	1.9252	6.5198
Grower	18.018	4.1481	0.1584	13.761	53.46	0.891	45.649	100	6.9597	117.81	37.323	53.46	18.81	350.46	19.899	256.41	0.2178	6.732	36.531	17.2889	601.29	274.801	1.8279	5.41416
Grower	15.642	10.296	0.8415	4.5639	54.944	5.346	39.71	100	6.776	119.87	37.165	53.46	17.82	331.65	19.602	233.64	0.1485	6.237	36.531	20.43	589.98	281.21	1.52	5.77
Grower	14.157	9.7218	0.2277	4.1382	53.46	2.376	44.164	100	6.5143	119.79	39.7	53.46	18.414	341.55	20.592	313.83	0.2376	7.524	38.61	13.845	601.43	320.13	1.923	5.1709
Grower	13.9475	6.37908	0.237864	7.36297	51.2027	1.83804	46.9792	100.02	6.7575	111.364	31.1386	49.7352	17.7317	383.826	22.2727	263.813	0.248676	7.13592	41.1937	20	598.87	320.9	2.3	4.946
Grower	17.8398	9.88217	0.421668	7.61165	51.5822	2.48676	45.951	100.02	6.35746	118.932	34.3822	58.3848	20.3266	375.176	21.9484	209.753	0.151368	8.00088	41.5181	18.98	560.43	300.54	2.32	4
Grower	18.8129	12.7582	1.7083	4.33561	55.4216	4.43292	40.1655	100.02	8.40092	140.556	41.41	52.9788	18.056	366.527	23.7864	245.432	0.151368	6.59532	39.8963	17.87	590.98	289.98	1.43	4.59
Grower	17.4073	6.37908	0.389232	4.09775	55.3664	3.89232	40.7612	100.02	6.9413	124.338	36.4364	57.3036	19.3535	368.689	22.0565	237.864	0.16218	7.24404	41.9506	21.76	600.98	301.23	1.29	4.76
Grower	17.5154	16.1099	0.800088	5.87092	47.637	3.7842	48.5988	100.02	6.96293	128.663	37.6258	58.3848	19.8941	368.689	21.1915	364.364	0.248676	7.5684	40.4369	17.141	535.35	343.53	2.2862	4.44
Grower	19.1372	9.25507	1.74073	8.21712	49.3117	4.43292	46.2754	100.02	7.10348	123.257	35.8958	54.06	18.8129	371.933	23.0296	264.894	0.075684	7.13592	40.7612	22.363	633.33	241.86	1.6198	4.54
Grower	17.51	14.317	0.103	3.1106	38.4266	0.618	60.9554	100	7.2615	127.72	36.977	52.53	18.128	376.98	23.175	236.9	0.103	6.283	37.183	20.517	611.87	297.09	2.8109	4
Grower	18.9896	2.12098	0.132561	12.7462	41.9688	0.91773	57.1135	100	6.99776	123.384	37.8934	59.1426	20.292	350.777	20.1901	265.122	0.10197	7.34184	36.5053	24.98	600.98	331.98	2.98	5.33
Grower	18.9073	5.435	0.163152	4.57845	51.452	1.63152	46.9165	100	6.87278	121.344	36.6072	54.0441	17.9467	336.501	22.0255	285.516	0.183546	6.73002	38.4427	25.059	603.9	326.22	3.1099	5
Grower	16.6211	14.5817	2.69201	10.4009	50.6362	3.77289	45.5909	100	6.59746	115.226	37.3639	53.0244	17.7428	339.56	21.4137	317.127	0.214137	6.83199	35.8934	26.4	587.76	331.98	3.02	5.09
Grower	18.5585	8.96316	0.418077	9.19769	47.1795	2.24334	50.5771	100	6.73002	124.403	35.0974	55.0638	18.8645	351.797	19.9861	265.122	0.244728	7.74972	38.6466	23	666	301	2.66	5.1709
Grower	19.562	6.1182	0.377289	7.15829	42.4786	2.85516	54.6662	100	7.09711	112.167	36.3442	47.9259	16.1113	341.599	22.9432	225.354	0.142758	6.42411	36.8112	20.43	596.91	298.39	1.7042	4.6
Finisher	18.0873	49.3215	2.4651	48.2174	49.3215	2.4651	48.2174	100.004	5.90638	120.297	33.1309	41.4137	16.0725	385.542	21.3971	296.798	0.207068	7.00088	38.4556	13.998	581.334	263.48	2.1099	5.22
Finisher	19.1292	56.2238	1.28185	42.4983	56.2238	1.28185	42.4983	100.004	5.28517	125.227	34.5114	47.3299	17.0585	358.919	22.3831	175.515	0.108464	6.21205	37.1737	12.463	587.78	229.97	2.1099	5.53
Finisher	18.6362	54.3503	2.85952	42.7941	54.3503	2.85952	42.7941	100.004	6.24163	117.339	33.3282	52.2601	18.5376	346.1	21.5943	238.622	0.187348	7.88832	40.329	15.426	578.87	313.04	2.29	4
Finisher	18.2976	49.7736	1.57766	48.6528	49.7736	1.57766	48.6528	100.004	6.78396	137.06	35.9905	52.2601	19.918	375.681	20.8054	258.342	0.167627	6.31066	33.7226	11	587.76	259	1.2862	4.76
Finisher	13.4101	57.7029	1.57766	40.7235	57.7029	1.57766	40.7235	100.004	6.57689	120.297	36.3282	50.288	18.0445	354.974	22.1859	211.999	0.157766	7.3953	38.9486	15.23	591.87	254.98	1.32	4.946
Finisher	16.1711	50.2666	1.18325	48.5542	50.2666	1.18325	48.5542	100.004	6.41912	121.283	34.117	52.2601	18.6362	350.044	20.3124	293.84	0.187348	6.40926	35.3002	11	550.98	259	1.43	4
Finisher	21.7325	47.1517	2.4255	50.4428	47.1517	2.4255	50.4428	100.02	6.8115	118.364	32.5987	40.7484	15.8143	379.348	21.0533	292.03	0.203742	6.88842	37.8378	16.44	589.98	325.22	2.32	5
Finisher	18.8219	53.9431	1.26126	44.8156	53.9431	1.26126	44.8156	100.02	5.20027	123.215	33.957	46.5696	16.7845	353.153	22.0235	172.696	0.106722	6.11226	36.5765	15.87	609.87	325.22	1.55	5.21
Finisher	18.3368	52.0997	2.81358	45.1067	52.0997	2.81358	45.1067	100.02	6.14137	115.454	32.7928	51.4206	18.2398	340.54	21.2474	234.788	0.184338	7.7616	39.6812	17	599.87	301.23	2.28	4.76
Finisher	18.0679	57.4358	1.55232	41.0318	57.4358	1.55232	41.0318	100.02	6.67498	134.858	35.4123	51.4206	19.598	369.646	20.4712	254.192	0.164934	6.20928	33.1808	19.4	611.98	243.53	1.87	4.5
Finisher	20.1947	55.3984	1.55232	43.0693	55.3984	1.55232	43.0693	100.02	6.47123	118.364	36.7928	49.4802	17.7547	349.272	21.8295	208.593	0.155232	7.2765	38.3229	16.517	610	300.54	1.99	4
Finisher	15.9113	57.9209	1.16424	40.9348	57.9209	1.16424	40.9348	100.02	6.316	119.335	33.5689	51.4206	18.3368	344.421	19.9861	289.12	0.184338	6.3063	34.7332	14.98	602.02	289.98	2	4.946
Finisher	20.504	46.858	0.816	52.326	46.858	0.816	52.326	100	6.8752	121.38	34.578	55.08	21.114	393.72	21.42	197.88	0.1734	7.038	39.78	21.059	613.9	327.44	3.22	4.59
Finisher	18.462	41.758	1.632	56.61	41.758	1.632	56.61	100	6.814	140.76	34.17	55.08	21.216	394.74	21.216	211.14	0.1734	8.262	44.064	20.059	603.9	385.22	3.3185	4.59
Finisher	20.196	48.49	3.366	48.144	48.49	3.366	48.144	100	7.0584	127.5	36.966	48.96	18.36	381.48	22.848	244.8	0.1224	6.018	35.394	20.76	630.98	320.9	3	5.09
Finisher	20.236	61.342	1.734	36.924	61.342	1.734	36.924	100	7.5786	137.7	37.638	55.08	21.216	394.74	20.502	400.86	0.2652	6.834	36.21	17.141	635.35	290.98	3.02	5.1709
Finisher	18.564	47.432	1.326	51.242	47.432	1.326	51.242	100	6.324	123.42	36.252	54.06	19.89	376.38	22.848	264.18	0.1326	5.712	34.884	18.98	610.43	356.09	2.8109	5.33
Finisher	20.664	43.186	1.734	55.08	43.186	1.734	55.08	100	7.5276	145.86	36.924	54.06	19.788	372.3	21.012	321.3	0.2142	6.936	38.454	17.87	630.98	290.98	2.98	5

## Sheet: ubój stat
	Dressing percentage, %	Udział miesa w szynce - meat ham	Loin area, cm2 - oko polędwicy	Lean meat content, % mięsność	grubość słoniny (5pomiarów	BT midback	Rump I	Rump II	Rump III	średnia z 3 pomiarów - do tabeli	BT 5, cm	Kidney weight,	Liver weight,	Heart weight,		GROWER	CP, %	EE, %	Cfibre,%	NfE, %		FINISHER	CP, %	EE, %	Cfibre,%	NfE, %	TKANKI	SODU/g	CATU/g	Wit Cmg/l	TBARSumol/l	H2O2umol/g tkanki	MDAumol/g tkanki	H2O2nmol/g tkanki https://doi.org/10.1016/j.foodres.2020.109528			14:0 (myristic)	16:0 (palmitic)	16:1n-9 (palmitoleic)	18:0 (stearic)	18:1 n-9 (oleic)	18:1 n-7 (vaccenic)	18:2 n-6 (linoleic)	18:3 n-3 (α-linolenic)	20:0 (	20:1 n-9 (eicosenoic)	20,:3 n-3	20:4 n-6	22:2 (
S/L	79.045	79.045	66.9	61.22	4.455	2.178	2.97	1.386	2.277	2.20275	2.6532	2.66	1300	300			71.8	64.1	24.1	89.1			73.9	64.4	25.7	90.2	S/l	268.903	36.7734	0.22374	32.6091	3.31925	0.031581	66.7501		L	2.8575	22.8	3.54393	12.84	43.43	4.78	4.79	0.923	0.3393	0.045	0.8	0.38	0.31
S/L	78.72	78.72	62.5	60.32	4.356	3.366	2.574	1.584	2.277	2.45025	2.8314	2.6532	1263.73	302.247			71.9	64.6	24.8	88.8			71.7	66.2	26.1	91.7	S/l	256.511	21.2	0.216	48.1405	3.1155	0.0616	62.6527		L	3.367	22.66	3.69603	12.9	43	5	5	0.6	0.451	0.034	0.67	0.52	0.3
S/L	78.175	79.175	62.6	61.34	4.059	2.376	2.376	1.386	2.178	2.079	2.475	2.8314	1444.11	368.28			72.4	64.2	23.9	89.5			70.3	67.1	25.3	92.3	S/l	278.496	23.7931	0.309	57.6819	2.945	0.03685	59.2239		L	3.53365	22.5	3.61998	12.8556	43	4.09	4.78	1.027	0.3393	0.066	0.9	0.3	0.3
S/L	79.315	79.315	66.4	63.3	3.366	2.079	1.782	2.574	0.99	1.85625	2.1582	2.475	1168.2	290.367			72.6	63.6	24.8	88.7			74.6	64.1	24.6	91.2	S/l	265.942	20.9379	0.261	59.7996	3.276	0.02585	65.8804		L	2.667	22.5313	3.55534	12.5458	43.4656	4.85313	4.93688	0.834375	0.372319	0.0443125	0.76	0.4425	0.29375
T-1	79.63	78.9	62.4	61.23	3.84	2.592	2.784	1.44	1.92	2.184	2.5152	0.1782	140.114	41.976			73.2	64.6	24.1	90.6			72.6	64.8	24.7	91.6	T-1	269.31	37.5088	0.228215	50.056	2.58256	0.0322126	51.9354		t-1	2.72415	22.485	3.63519	12.5832	43.3725	4.8825	4.7675	0.9765	0.375075	0.04325	0.84	0.36	0.295
T-1	79.278	78.6	65.4	62.76	3.36	2.976	2.688	1.248	1.728	2.16	2.4	2.5152	1411.2	408.96			72.5	64.2	25.8	92.1			72.2	64.3	26.3	90.5	T-1	256.645	21.624	0.22032	47.549	3.17781	0.032832	63.9058		t-1	2.53365	23.44	3.60477	12.4762	43.77	5.2	4.93	1.085	0.3744	0.029	0.58	0.41	0.29
T-1	79.9417	78.85	57.5	62.43	3.648	2.016	2.592	1.536	2.304	2.112	2.4192	2.4	1406.4	453.12			72.7	64.4	25.6	90.4			72.5	64.8	23.9	91.7	T-1	279.132	24.269	0.31518	57.2164	3.0039	0.037587	60.4084		t-1	2.7432	22.5	3.46788	12.4227	43.5	5	4.88	0.9165	0.342	0.045	0.76	0.4	0.32
T-1	79.0423	79.03	61.9	62.23	3.648	2.784	2.976	1.536	1.728	2.256	2.5344	2.4192	1463.04	387.84			72.4	62.6	26.6	90.8			72.8	65.2	25.7	90.8	T-1	266.282	21.3567	0.26622	60.0613	3.03552	0.026367	61.0443		t-1	2.667	22.5313	3.55534	12.5458	43.4656	4.85313	4.93688	0.934375	0.272319	0.0443125	0.76	0.4425	0.29375
T-3	78.9	79.1657	62.2	62	3.58954	2.24378	2.05969	1.42786	2.34577	2.01927	2.33333	0.0617194	31.4073	33.3108			75.1	64.8	26.7	90.8			73.7	65.3	24.8	92.1	T-3	269.108	37.1448	0.226	59.887	2.05575	0.0219	41.3411		t-3	2.667	22.5825	3.64279	12.3933	43.095	4.555	5.01	0.966875	0.34715	0.1535	0.8675	0.36325	0.305
T-3	78.6	78.8316	59.9	61.34	3.48755	2.46765	2.17348	1.63184	2.03458	2.07689	2.35902	2.33333	1301.9	311.375			74.2	65.2	26.9	89.8			75.4	67.1	26.3	92.1	T-3	256.579	37.5448	0.244	60.788	2.0865	0.02286	41.9595		t-3	2.72415	23.1	3.60477	12.7116	43.22	5.11	5	0.9295	0.3276	0.044	0.78	0.38	0.34
T-3	79.85	79.3283	55	61.32	3.18158	2.44776	1.79	1.42786	2.24378	1.97735	2.21819	2.35902	1487.73	379.402			72.2	64.9	24.2	90.6			72.8	67.8	25.1	91.3	T-3	278.817	37.531	0.244	58.056	2.193	0.02915	44.1012		t-3	2.5146	22.43	3.72645	11.77	43.1	5.1	5.25	1.201	0.359	0.061	1.399	0.34	0.31
T-3	79.03	78.4605	58.5	63.21	3.46765	2.14179	1.83582	1.65173	1.0199	1.66231	2.02338	2.21819	1203.48	299.136			74.1	66.9	25.9	89.5			74.7	66.3	24.6	91.7	T-3	266.114	17.1862	0.291	60.4672	2.06425	0.026915	41.5121		t-3	2.83845	22.5	3.58956	12.8507	43.28	4.8	5.11	0.9295	0.351	0.45	0.81	0.39	0.29

## Sheet: stat produk.
Grupa	BW, kg	BW Grower	BW Finisher	ADG Grower	ADG Finisher	ADG Mean	FI Grower	FI Finisher	FI Mean	FCR Grower	FCR Finisher	FCR Mean
4L	30.5	78.136	104.141	0.934039	0.666795	0.818233	2.4752	2.38046	2.4412	2.65	3.57	2.9835
4L	30.2	78.091	104.447	0.939039	0.675795	0.824967	2.46028	2.56126	2.5113	2.62	3.79	3.04413
4L	30.1	76.257	109.081	0.905039	0.841641	0.877567	2.43456	3.03832	2.65332	2.69	3.61	3.0235
4L	30.6	76.522	104.541	0.900431	0.718436	0.821567	2.16844	2.572	2.44784	2.638	3.58	2.97947
4L	29.5	73.462	109.264	0.862	0.918	0.886267	2.22396	2.71728	2.40865	2.58	2.96	2.71775
4L	31.1	75.062	110.318	0.862	0.904	0.8802	2.18948	3.27248	2.58031	2.54	3.62	2.9315
4L	30.1	72.787	109.252	0.837	0.935	0.879467	2.08413	3.4782	2.582	2.49	3.72	2.93588
4L	30.7	72.979	108.625	0.829	0.914	0.865833	2.11395	2.98878	2.43386	2.55	3.27	2.811
4L	30.7	80.323	115.228	0.973	0.895	0.9392	2.66602	3.0967	2.81854	2.74	3.46	3.001
4L	30.1	73.501	109.303	0.851	0.918	0.880033	2.14452	3.03858	2.4697	2.52	3.31	2.80638
1T	29.2	77.395	114.367	0.945	0.948	0.9463	2.50425	3.29904	2.79241	2.65	3.48	2.95087
1T	28.9	77.962	115.012	0.962	0.95	0.9568	2.51082	3.344	2.81287	2.61	3.52	2.93987
1T	30.7	78.028	114.337	0.928	0.931	0.9293	2.49632	3.48194	2.85353	2.69	3.74	3.07063
1T	29.8	79.773	103.129	0.979863	0.598872	0.814767	2.55744	2.03018	2.35692	2.61	3.39	2.89275
1T	30.5	74.462	109.367	0.862	0.895	0.8763	2.14638	2.83715	2.39799	2.49	3.17	2.7365
1T	29.8	72.742	107.491	0.842	0.891	0.863233	2.17236	2.73537	2.38047	2.58	3.07	2.75762
1T	30.5	73.748	108.926	0.848	0.902	0.8714	2.17088	2.8413	2.41715	2.56	3.15	2.77387
1T	30.5	72.473	103.517	0.823	0.796	0.8113	2.15626	2.77804	2.38147	2.62	3.49	2.93538
1T	30.5	78.797	115.925	0.947	0.952	0.949167	2.50955	2.59896	2.54282	2.65	2.73	2.679
1T	30.3	79.158	116.52	0.958	0.958	0.958	2.52912	2.6345	2.56732	2.64	2.75	2.67988
3T	30.4	78.748	113.926	0.948	0.902	0.928067	2.48376	2.32716	2.41808	2.62	2.58	2.6055
3T	31.5	81.939	117.507	0.989	0.912	0.955633	2.62085	2.31648	2.49432	2.65	2.54	2.61013
3T	30.7	78.691	115.039	0.941	0.932	0.9371	2.49365	2.36728	2.44595	2.65	2.54	2.61013
3T	30.7	80.119	118.481	0.969	0.983641	0.975344	2.50002	2.63616	2.55174	2.58	2.68	2.61625
3T	29.8	79.678	116.26	0.978	0.938	0.960667	2.48412	2.36376	2.43313	2.54	2.52	2.53275
3T	30.9	80.013	115.932	0.963	0.921	0.9448	2.51343	2.38539	2.45908	2.61	2.59	2.60275
3T	30.9	79.299	115.647	0.949	0.932	0.941633	2.45791	2.53504	2.4832	2.59	2.72	2.63713
3T	29.6	78.458	115.04	0.958	0.938	0.949333	2.50996	2.5795	2.53199	2.62	2.75	2.66712

## Sheet: stat kosmki
rodzaj wycinka	biodrowe	długość	szerokość		biodrowe	długość	szerokość		biodrowe	grubość		ślepe	długość	szerokość		ślepe	grubość		okrężnica	długość	szerokość		okrężnica	grubość
S/l	kosmek nr 4	337.18	167.33		krypta nr 4	381.58	75.17		warstwa mięś. nr 4	352.16		krypta nr 4	508.27	84.36		warstwa mięś. nr 4	182.02		krypta nr 4	461.21	63.76		warstwa mięś. nr 4	150.57
S/l	kosmek nr 6	369.69	184.68		krypta nr 6	350.57	57.37		warstwa mięś. nr 6	386.84		krypta nr 6	457.82	91.06		warstwa mięś. nr 6	211.23		krypta nr 6	523.58	63.47		warstwa mięś. nr 6	169.77
S/l	kosmek nr 4	321.57	155.36		krypta nr 4	364.79	67.72		warstwa mięś. nr 4	478.5		krypta nr 4	422.29	65.91		warstwa mięś. nr 4	164.11		krypta nr 4	517.34	72.29		warstwa mięś. nr 5	252.31
S/l	kosmek nr 3	336.31	172.8		krypta nr 3	343.2	68.1		warstwa mięś. nr 3	526.02		krypta nr 3	454.1	52.78		warstwa mięś. nr 3	271.85		krypta nr 3	412.23	53.62		warstwa mięś. nr 3	140.69
T-1	kosmek nr 4	486.7	140.61		krypta nr 4	398.51	42.19		warstwa mięś. nr 4	430.95		krypta nr 4	516.41	65.35		warstwa mięś. nr 4	195.97		krypta nr 4	538.12	56.68		warstwa mięś. nr 4	275.94
T-1	kosmek nr 1	458.28	109.57		krypta nr 1	351.52	48.14		warstwa mięś. nr 1	302.7		krypta nr 1	517.19	84.35		warstwa mięś. nr 3	159.74		krypta nr 1	478.9	47.91		warstwa mięś. nr 1	262.49
T-1	kosmek nr 3	439.83	124.71		krypta nr 3	251.59	62.44		warstwa mięś. nr 3	410.39		krypta nr 3	462.02	67.17		warstwa mięś. nr 3	309.9		krypta nr 3	632.55	55.41		warstwa mięś. nr 3	197.559
T-1	kosmek nr 4	422.37	200.4		krypta nr 4	426.44	50.65		warstwa mięś. nr 4	311.72		krypta nr 4	434.03	81.43		warstwa mięś. nr 4	255.09		krypta nr 4	596.25	57.73		warstwa mięś. nr 4	216.59
T-3	kosmek nr 3	515.3	228.59		krypta nr 6	325.94	58.6		warstwa mięś. nr 6	423.98		krypta nr 3	517.19	84.35		warstwa mięś. nr 3	159.74		krypta nr 3	491.59	77.09		warstwa mięś. nr 3	185.34
T-3	kosmek nr 6	515.3	228.59		krypta nr 6	325.94	58.6		warstwa mięś. nr 6	423.98		krypta nr 6	484.3	69.62		warstwa mięś. nr 6	234.57		krypta nr 6	425.37	55.1		warstwa mięś. nr 6	136.81
T-3	kosmek nr 4	486.7	140.61		krypta nr 4	398.51	42.19		warstwa mięś. nr 4	430.95		krypta nr 4	516.41	65.35		warstwa mięś. nr 4	195.97		krypta nr 4	538.12	56.68		warstwa mięś. nr 4	275.94
T-4	kosmek nr 1	503.56	116.96		krypta nr 1	408.85	56.46		warstwa mięś. nr 1	464.36		krypta nr 1	472.13	71.46		warstwa mięś. nr 1	292.42		krypta nr 1	452.83	47.11		warstwa mięś. nr 1	163.11
